# Supplementary material for: Integrated Multi-Omics Analysis Reveals Complex Cytotoxicity-Associated Molecular Response Patterns of Representative Toxins from Four Classes of Lipophilic Algal Toxins in Neuro-2a Cells
Source: Toxins (Basel). 2026 Jun 23;18(7):274. doi: 10.3390/toxins18070274 (PMC13416731; doi:10.3390/toxins18070274)
Supplement: Supplementary file 1 [file toxins-18-00274-s001.zip]

Archive with 1 entries (1 files):
- toxins-4342467-supplementary.pdf
